# Supplementary material for: Fermentation improves flavors, bioactive substances, and antioxidant capacity of Bian-Que Triple-Bean Soup by lactic acid bacteria
Source: Front Microbiol. 2023 Jul 18;14:1152654. doi: 10.3389/fmicb.2023.1152654 (PMC10390724; doi:10.3389/fmicb.2023.1152654)
Supplement: Supplementary file 1 [file Data_Sheet_1.zip]

Archive with 7 entries (7 files):
- Image 1.TIF
- Image 2.TIF
- Image 3.TIF
- Image 4.TIF
- Image 5.TIF
- Image 6.TIF
- Image 7.TIF
